# Supplementary material for: Predictive effect of TCED-HFV grading and imaging biomarkers on anti-VEGF therapy in diabetic macular edema
Source: BMC Ophthalmol. 2023 May 23;23:232. doi: 10.1186/s12886-023-02973-7 (PMC10204334; doi:10.1186/s12886-023-02973-7)
Supplement: Supplementary file 1 — Supplementary Material 1 [file 12886_2023_2973_MOESM1_ESM.xlsx]

## Sheet: Sheet1
Primary Data on Demographic and Baseline Characteristics and Observation Endpoints
No.	name	gender	age	HbA1c (%)	Diabetis mellitus duration, y	Previous hypertension，cardiovascular and cerebrovascular disease	Prior PRP	anti-VEGF times	DME eyes baseline characteristics															endpoint at 6 months
									eye side	phakic/pseudophakic	BCVA ETDRS letters	BCVA≥69 letters	CST	CST grade	T≥ 390 µm	IRC grade	EZ grade	DRIL	Subretinal fluid present	Abundant HRD	HE grade	Vitreoretinal relationship	DME stage	BCVA EDTR letters	BCVA improved≥ 5 ETDRS letters	CST	CST decreased≥ 10% baseline	CST decreased to < 300 µm
1	XXX	F	60	7.9	20	1	0	5	OD	2	65.103	0	347	1	0	1	1	1	0	1	1	2	2	69.9485	0	315	0	0
2	XXX	F	62	11.1	20	1	0	3	OS	2	65.103	0	460	2	1	1	0	1	0	0	0	1	2	73.9076	1	456	0	0
3	XXX	F	67	4.7	10	0	0	3	OD	1	54.897	0	439	2	1	3	2	1	0	1	0	3	3	30.1545	0	398	0	0
4	XXX	F	42	6	10	0	0	5	OS	1	58.8561	0	366	1	0	2	2	1	0	1	3	3	3	58.8561	0	330	0	0
5	XXX	F	67	4	20	1	1	3	OD	1	50.0515	0	438	2	1	1	1	1	1	1	2	2	2	58.8561	1	264	1	1
6	XXX	F	77	6.3	20	1	1	4	OS	1	65.103	0	437	2	1	2	0	1	0	0	1	1	2	73.9076	1	300	1	1
7	XXX	F	63	6.5	10	0	0	3	OD	2	58.8561	0	683	2	1	2	0	0	0	0	0	2	2	65.103	1	277	1	1
8	XXX	F	63	7.5	10	0	0	4	OS	2	50.0515	0	633	2	1	2	0	0	0	0	0	1	2	58.8561	1	265	1	1
9	XXX	M	70	7.1	10	1	0	4	OD	2	73.9076	1	359	1	0	1	1	0	1	1	1	2	2	80.1545	1	383	0	0
10	XXX	M	67	9.2	10	1	0	4	OS	2	73.9076	1	357	1	0	1	1	0	0	0	1	4	2	65.103	0	332	0	0
11	XXX	F	40	11.2	36	1	0	5	OD	1	0.0514998	0	387	1	0	1	1	1	1	1	3	2	2	35	1	286	1	1
12	XXX	F	40	7.4	0.25	1	0	3	OS	1	58.8561	0	546	2	1	1	0	0	0	0	0	2	2	65.103	1	331	1	0
13	XXX	F	59	5	10	0	1	5	OD	2	73.9076	1	430	2	1	2	1	0	1	1	2	2	2	58.8561	0	248	1	1
14	XXX	F	67	7.7	24	0	1	5	OS	2	50.0515	0	405	2	1	2	0	1	0	0	0	3	2	54.897	1	328	1	0
15	XXX	M	60	10.4	5	0	1	5	OD	1	58.8561	0	777	2	1	2	1	0	0	1	2	2	2	58.8561	0	274	1	1
16	XXX	M	41	4.5	5	0	1	4	OS	2	58.8561	0	374	1	0	1	0	1	0	1	1	2	2	65.103	1	273	1	1
17	XXX	F	60	6.5	10	1	0	5	OD	2	4.897	0	570	2	1	2	2	1	0	0	0	3	3	58.8561	1	222	1	1
18	XXX	F	44	12.1	15	1	1	5	OS	1	50.0515	0	546	2	1	2	1	1	1	0	0	1	2	58.8561	1	219	1	1
19	XXX	M	46	8.6	20	0	1	3	OD	1	65.103	0	558	2	1	2	0	0	0	1	1	2	2	73.9076	1	330	1	0
20	XXX	M	62	5.3	20	0	0	5	OS	1	73.9076	1	435	2	1	1	0	1	1	0	0	3	2	85	1	392	0	0
21	XXX	M	51	6.7	15	0	0	4	OD	1	69.9485	1	348	1	0	1	0	0	1	0	0	1	1	80.1545	1	262	1	1
22	XXX	M	51	7.8	15	0	0	5	OS	1	69.9485	1	374	1	0	1	2	0	0	0	0	4	3	65.103	0	250	1	1
23	XXX	M	61	8.9	20	1	0	5	OS	1	58.8561	0	704	2	1	3	0	1	1	0	0	2	2	65.103	1	273	1	1
24	XXX	M	63	10.5	20	1	0	4	OD	1	35	0	659	2	1	2	1	0	0	1	2	4	2	35	0	263	1	1
25	XXX	M	65	8.4	23	1	0	5	OD	2	73.9076	1	398	2	1	1	0	0	0	1	1	2	1	80.1545	1	282	1	1
26	XXX	F	55	11.1	10	0	0	4	OD	2	69.9485	1	306	0	0	3	2	1	0	1	3	4	4	54.897	0	336	0	0
27	XXX	F	55	4.7	10	0	0	4	OS	2	50.0515	0	310	0	0	1	2	0	0	1	2	4	4	58.8561	1	307	0	0
28	XXX	F	52	5.6	8	0	0	3	OD	1	69.9485	1	362	1	0	1	1	0	0	1	1	2	2	65.103	0	329	0	0
29	XXX	F	52	5.4	8	0	0	5	OS	1	65.103	0	392	2	1	2	1	0	0	1	1	1	2	69.9485	0	243	1	1
30	XXX	M	51	6.3	4	1	1	5	OS	2	58.8561	0	348	1	0	1	0	1	0	1	0	2	2	54.897	0	329	0	0
31	XXX	F	72	6.5	5	1	1	3	OD	2	58.8561	0	392	2	1	1	2	0	0	1	1	4	3	54.897	0	354	0	0
32	XXX	F	72	7.5	5	1	1	3	OS	2	73.9076	1	373	1	0	3	1	1	1	1	2	4	2	65.103	0	312	1	0
33	XXX	F	64	7.1	20	1	1	5	OD	2	35	0	348	1	0	2	2	1	0	0	0	4	3	30.1545	0	295	1	1
34	XXX	M	42	9.2	3	0	0	5	OD	1	73.9076	1	427	2	1	1	1	0	0	0	0	1	2	69.9485	0	285	1	1
35	XXX	M	65	11.2	3	0	0	3	OS	1	80.1545	1	445	2	1	1	0	0	0	0	0	2	1	80.1545	0	312	1	0
36	XXX	M	47	6.4	10	1	0	5	OD	2	50.0515	0	635	2	1	3	1	1	0	1	2	4	2	43.8046	0	310	1	0
37	XXX	M	46	9.5	10	1	0	5	OS	2	38.9591	0	659	2	1	3	1	1	1	1	2	2	2	43.8046	0	317	1	0
38	XXX	F	65	7.7	20	1	0	4	OD	1	43.8046	0	330	0	0	1	2	1	0	1	0	4	4	54.897	1	330	0	0
39	XXX	F	54	10.4	20	1	0	3	OS	1	73.9076	1	350	1	0	1	0	1	0	1	2	2	2	80.1545	1	332	0	0
40	XXX	M	58	4.5	17	1	0	5	OD	2	65.103	0	466	2	1	1	0	0	0	0	0	3	1	69.9485	0	320	1	0
41	XXX	M	58	6.5	17	1	0	5	OS	2	65.103	0	405	2	1	1	1	0	1	0	0	1	2	69.9485	0	276	1	1
42	XXX	M	61	12.1	10	1	0	5	OD	1	38.9591	0	327	0	0	1	2	1	0	1	2	2	4	54.897	1	341	0	0
43	XXX	M	61	9.6	10	1	0	5	OS	1	54.897	0	550	2	1	2	1	1	0	1	2	4	2	54.897	0	324	1	0
44	XXX	M	54	5.3	20	1	0	5	OS	1	38.9591	0	556	2	1	2	1	0	1	1	1	2	2	50.0515	1	380	1	0
45	XXX	M	70	6.7	1	1	0	3	OD	2	0.0514998	0	300	0	0	2	2	1	0	1	0	4	4	0.0514998	0	300	0	1
46	XXX	M	70	10.8	1	1	0	4	OS	2	43.8046	0	340	0	0	3	2	1	0	1	1	4	4	0.0514998	0	307	0	0
47	XXX	M	42	8.9	10	1	0	3	OD	1	65.103	0	330	0	0	3	2	0	0	1	2	4	4	50.0515	0	328	0	0
48	XXX	M	42	10.5	10	1	0	5	OS	1	58.8561	0	451	2	1	1	0	0	0	0	0	2	2	65.103	1	314	1	0
49	XXX	M	68	8.9	2	0	0	5	OD	2	35	0	350	1	0	2	0	1	0	1	1	3	2	58.8561	1	324	0	0
50	XXX	M	68	11.3	2	0	1	3	OS	2	38.9591	0	478	2	1	3	0	1	0	0	1	3	2	58.8561	1	319	1	0
51	XXX	M	54	4.7	18	1	0	5	OD	2	38.9591	0	518	2	1	1	2	1	1	1	1	3	3	58.8561	1	480	0	0
52	XXX	M	54	9.2	18	1	0	5	OS	1	58.8561	0	363	1	0	1	1	1	1	1	1	4	2	58.8561	0	335	0	0
53	XXX	F	71	11.2	30	0	0	5	OD	2	54.897	0	356	1	0	3	2	1	0	1	3	4	3	38.9591	0	278	1	1
54	XXX	F	50	7.4	30	0	0	3	OS	2	58.8561	0	400	2	1	2	2	1	0	1	1	4	3	58.8561	0	367	0	0
55	XXX	F	54	9.5	30	1	0	5	OD	2	58.8561	0	468	2	1	1	0	0	0	0	0	2	2	65.103	1	423	0	0
56	XXX	F	67	7.7	30	1	0	5	OS	2	54.897	0	367	1	0	1	2	0	0	0	0	4	3	54.897	0	316	1	0
57	XXX	F	57	10.4	10	1	0	5	OD	1	65.103	0	460	2	1	1	0	0	0	1	2	1	2	73.9076	1	283	1	1
58	XXX	M	57	4.5	10	1	0	4	OS	1	65.103	0	427	2	1	1	2	1	1	0	0	3	3	69.9485	0	387	0	0
59	XXX	F	52	6.5	8	0	0	3	OD	1	73.9076	1	405	2	1	1	0	0	0	0	0	2	1	80.1545	1	278	1	1
60	XXX	F	60	12.1	8	0	0	5	OS	1	65.103	0	405	2	1	1	1	0	1	0	0	4	2	58.8561	0	329	1	0
61	XXX	M	57	9.6	20	1	0	3	OD	1	73.9076	1	396	2	1	3	0	1	0	1	1	1	2	58.8561	0	315	1	0
62	XXX	M	57	4.3	20	1	0	3	OS	1	50.0515	0	440	2	1	3	0	1	0	1	0	1	2	58.8561	1	397	0	0
63	XXX	M	54	6.7	10	0	0	5	OD	1	80.1545	1	426	2	1	1	1	0	0	1	1	2	2	73.9076	0	286	1	1
64	XXX	M	54	10.8	10	0	0	5	OS	1	65.103	0	409	2	1	1	0	0	0	0	0	2	1	73.9076	1	240	1	1
65	XXX	M	68	9.9	10	0	0	4	OD	1	43.8046	0	550	2	1	3	2	1	0	1	2	3	3	58.8561	1	345	1	0
66	XXX	M	60	11.5	10	0	0	5	OS	1	50.0515	0	541	2	1	2	0	1	0	1	0	1	2	58.8561	1	299	1	1
67	XXX	M	60	8.6	10	0	0	3	OD	1	50.0515	0	520	2	1	3	1	1	0	0	1	3	2	58.8561	1	323	1	0
68	XXX	M	60	5.2	10	0	0	5	OS	1	58.8561	0	512	2	1	3	0	0	1	0	1	1	1	69.9485	1	305	1	0
69	XXX	M	61	6.6	10	0	0	3	OD	1	0.0514998	0	326	0	0	2	2	1	0	1	2	3	4	35	1	314	0	0
70	XXX	M	61	9.8	10	0	0	5	OS	1	65.103	0	520	2	1	2	0	0	0	1	1	2	1	73.9076	1	288	1	1
71	XXX	M	42	8.8	10	1	0	5	OD	2	50.0515	0	445	2	1	3	0	1	0	1	2	4	2	58.8561	1	329	1	0
72	XXX	M	51	10.8	10	1	0	4	OS	2	50.0515	0	397	2	1	2	0	0	0	1	0	3	2	58.8561	1	364	0	0
73	XXX	M	66	8.1	10	1	1	4	OD	1	4.897	0	432	2	1	3	2	1	0	1	3	3	3	43.8046	1	398	0	0
74	XXX	M	66	10.1	10	1	1	5	OS	1	50.0515	0	413	2	1	2	2	0	0	1	2	3	3	58.8561	1	376	0	0
75	XXX	M	46	5.7	1	1	0	3	OD	1	80.1545	1	393	2	1	1	2	0	0	0	1	2	3	80.1545	0	332	0	0
76	XXX	M	46	5.6	10	1	0	5	OS	1	65.103	0	475	2	1	1	0	0	1	0	0	1	2	73.9076	1	279	1	1
77	XXX	F	64	4.4	21	0	0	5	OD	2	69.9485	1	427	2	1	2	0	0	0	1	1	1	1	73.9076	0	389	0	0
78	XXX	F	61	6.3	21	0	0	5	OS	1	69.9485	1	400	2	1	2	0	0	0	0	0	2	1	73.9076	0	289	1	1
79	XXX	M	72	6.5	22	1	0	3	OS	2	73.9076	0	397	2	1	1	0	0	1	1	1	1	1	85	1	376	0	0
80	XXX	M	66	7.5	10	0	0	5	OD	1	73.9076	1	457	2	1	1	0	0	0	0	1	2	1	85	1	334	1	0
81	XXX	F	61	8.7	20	0	0	5	OD	2	65.103	0	385	1	0	2	0	0	0	0	0	1	1	73.9076	1	248	5
